# Supplementary material for: Sexual imprinting leads to speciation in locally adapted populations
Source: Ecol Evol. 2022 Nov 8;12(11):e9479. doi: 10.1002/ece3.9479 (PMC9643133; doi:10.1002/ece3.9479)
Supplement: Supplementary file 2 — Appendix S2 Supporting Information [file ECE3-12-e9479-s001.xlsx]

## Sheet: Sheet1
h = 0.5	s1 = - 0.05				h = 0.5	s1 = - 0.10				h = 0.5	s1 = - 0.40				h = 0.99	s1 = - 0.05				h = 0.99	s1 = - 0.10				h = 0.99	s1 = - 0.4				h = 1	s1 = - 0.05				h = 1	s1 = - 0.10				h = 1	s1 = - 0.40
m	s2	p1	p2		m	s2	p1	p2		m	s2	p1	p2		m	s2	p1	p2		m	s2	p1	p2		m	s2	p1	p2		m	s2	p1	p2		m	s2	p1	p2		m	s2	p1	p2
0.0666667	0	1	1		0.0666667	0	1	1		0.0666667	0	1	1		0.0666667	0	1	1		0.0666667	0	1	1		0.0666667	0	1	1		0.0666667	0	1	1		0.0666667	0	1	1		0.0666667	0	1	1
0.0666667	0.00666667	1	1		0.0666667	0.0133333	1	1		0.0666667	0.2	0.878825	0.587842		0.0666667	0.00666667	1	1		0.0666667	0.0133333	1	1		0.0666667	0.2	0.92972	0.598976		0.0666667	0.00666667	1	1		0.0666667	0.0133333	1	1		0.0666667	0.2	0.930305	0.598807
0.0666667	0.0133333	1	1		0.0666667	0.0266667	1	1		0.0666667	0.4	0.796269	0.337064		0.0666667	0.0133333	1	1		0.0666667	0.0266667	1	1		0.0666667	0.4	0.901255	0.454678		0.0666667	0.0133333	1	1		0.0666667	0.0266667	1	1		0.0666667	0.4	0.902381	0.455865
0.0666667	0.02	1	1		0.0666667	0.04	1	1		0.0666667	0.6	0.767167	0.255055		0.0666667	0.02	1	1		0.0666667	0.04	1	1		0.0666667	0.6	0.888944	0.395583		0.0666667	0.02	1	1		0.0666667	0.04	1	1		0.0666667	0.6	0.890314	0.397319
0.0666667	0.0266667	1	1		0.0666667	0.0533333	1	1		0.0666667	0.8	0.752258	0.214408		0.0666667	0.0266667	1	1		0.0666667	0.0533333	0.949895	0.891111		0.0666667	0.8	0.881883	0.362599		0.0666667	0.0266667	1	1		0.0666667	0.0533333	0.949146	0.888993		0.0666667	0.8	0.883395	0.36464
0.0666667	0.0333333	1	1		0.0666667	0.0666667	0.923217	0.876783		0.0666667	1	0.743189	0.190144		0.0666667	0.0333333	0.95821	0.933408		0.0666667	0.0666667	0.893251	0.781257		0.0666667	1	0.877255	0.341348		0.0666667	0.0333333	0.95696	0.931232		0.0666667	0.0666667	0.893278	0.78029		0.0666667	1	0.878862	0.343584
0.0666667	0.04	0.914546	0.889024		0.0666667	0.08	0.78867	0.677996		0.0666667	1.2	0.737089	0.174023		0.0666667	0.04	0.87007	0.805908		0.0666667	0.08	0.846233	0.700146		0.0666667	1.2	0.873973	0.326446		0.0666667	0.04	0.869924	0.805152		0.0666667	0.08	0.846934	0.70005		0.0666667	1.2	0.875647	0.328818
0.0666667	0.0466667	0.696767	0.627043		0.0666667	0.0933333	0.686496	0.542076		0.0666667	1.4	0.732704	0.162534		0.0666667	0.0466667	0.787975	0.701403		0.0666667	0.0933333	0.805552	0.636894		0.0666667	1.4	0.871516	0.315389		0.0666667	0.0466667	0.788921	0.701884		0.0666667	0.0933333	0.806867	0.637499		0.0666667	1.4	0.873242	0.317862
0.0666667	0.0533333	0.524844	0.441822		0.0666667	0.106667	0.605797	0.444203		0.0666667	1.6	0.7294	0.153934		0.0666667	0.0533333	0.707144	0.610108		0.0666667	0.106667	0.769265	0.585569		0.0666667	1.6	0.869605	0.306845		0.0666667	0.0533333	0.709269	0.61178		0.0666667	0.106667	0.771155	0.586765		0.0666667	1.6	0.871371	0.309396
0.0666667	0.06	0.384108	0.304781		0.0666667	0.12	0.540172	0.370939		0.0666667	1.8	0.72682	0.147254		0.0666667	0.06	0.621701	0.52406		0.0666667	0.12	0.736104	0.542617		0.0666667	1.8	0.868076	0.30004		0.0666667	0.06	0.625283	0.527063		0.0666667	0.12	0.738552	0.544332		0.0666667	1.8	0.869873	0.302652
0.0666667	0.0666667	0.266292	0.200375		0.0666667	0.133333	0.485585	0.314415		0.0666667	2	0.724751	0.141915		0.0666667	0.0666667	0.518378	0.431148		0.0666667	0.133333	0.705175	0.505751		0.0666667	2	0.866822	0.294487		0.0666667	0.0666667	0.524438	0.436223		0.0666667	0.133333	0.70818	0.507939		0.0666667	2	0.868646	0.29715
0.0666667	0.0733333	0.165888	0.118961		0.0666667	0.146667	0.439355	0.269736		0.0666667	2.2	0.723054	0.137552		0.0666667	0.0733333	0.00753677	0.00743549		0.0666667	0.146667	0.675796	0.473407		0.0666667	2.2	0.865775	0.289867		0.0666667	0.0733333	0.0123794	0.0122615		0.0666667	0.146667	0.67937	0.476041		0.0666667	2.2	0.867622	0.292572
0.0666667	0.08	0.0790942	0.0542789		0.0666667	0.16	0.399623	0.233711		0.0666667	2.4	0.721637	0.133918		0.0666667	0.08	0.00216863	0.00214715		0.0666667	0.16	0.647396	0.444456		0.0666667	2.4	0.864888	0.285963		0.0666667	0.08	0.0057601	0.00573305		0.0666667	0.16	0.651569	0.447527		0.0666667	2.4	0.866753	0.288704
0.0666667	0.0866667	0.0104788	0.00692126		0.0666667	0.173333	0.365054	0.204176		0.0666667	2.6	0.720437	0.130845		0.0666667	0.0866667	0.00105063	0.00104072		0.0666667	0.173333	0.619444	0.418027		0.0666667	2.6	0.864127	0.28262		0.0666667	0.0866667	0.00421989	0.00420468		0.0666667	0.173333	0.62427	0.421543		0.0666667	2.6	0.866008	0.28539
0.0666667	0.0933333	2.93364e-05	1.89886e-05		0.0666667	0.186667	0.334667	0.179619		0.0666667	2.8	0.719406	0.128213		0.0666667	0.0933333	0.0005579	0.00055265		0.0666667	0.186667	0.591375	0.393393		0.0666667	2.8	0.863465	0.279723		0.0666667	0.0933333	0.0033779	0.00336773		0.0666667	0.186667	0.596944	0.397386		0.0666667	2.8	0.86536	0.28252
0.0666667	0.1	2.15966e-08	1.37468e-08		0.0666667	0.2	0.307717	0.15895		0.0666667	3	0.718512	0.125933		0.0666667	0.1	0.000308749	0.000305797		0.0666667	0.2	0.562492	0.369865		0.0666667	3	0.862886	0.277189		0.0666667	0.1	0.00283195	0.00282451		0.0666667	0.2	0.568954	0.374403		0.0666667	3	0.864793	0.280009
0.133333	0	1	1		0.133333	0	1	1		0.133333	0	1	1		0.133333	0	1	1		0.133333	0	1	1		0.133333	0	1	1		0.133333	0	1	1		0.133333	0	1	1		0.133333	0	1	1
0.133333	0.00666667	1	1		0.133333	0.0133333	1	1		0.133333	0.2	0.978394	0.954939		0.133333	0.00666667	1	1		0.133333	0.0133333	1	1		0.133333	0.2	0.936346	0.808468		0.133333	0.00666667	1	1		0.133333	0.0133333	1	1		0.133333	0.2	0.936307	0.80709
0.133333	0.0133333	1	1		0.133333	0.0266667	1	1		0.133333	0.4	0.748463	0.518203		0.133333	0.0133333	1	1		0.133333	0.0266667	1	1		0.133333	0.4	0.858927	0.605536		0.133333	0.0133333	1	1		0.133333	0.0266667	1	1		0.133333	0.4	0.86016	0.606105
0.133333	0.02	1	1		0.133333	0.04	1	1		0.133333	0.6	0.663986	0.380459		0.133333	0.02	1	1		0.133333	0.04	1	1		0.133333	0.6	0.822953	0.522837		0.133333	0.02	1	1		0.133333	0.04	1	1		0.133333	0.6	0.824825	0.524193
0.133333	0.0266667	1	1		0.133333	0.0533333	1	1		0.133333	0.8	0.619571	0.313762		0.133333	0.0266667	1	1		0.133333	0.0533333	1	1		0.133333	0.8	0.80137	0.476814		0.133333	0.0266667	1	1		0.133333	0.0533333	1	1		0.133333	0.8	0.803645	0.478607
0.133333	0.0333333	1	1		0.133333	0.0666667	1	1		0.133333	1	0.592072	0.274594		0.133333	0.0333333	1	1		0.133333	0.0666667	0.986104	0.978726		0.133333	1	0.786773	0.447221		0.133333	0.0333333	1	1		0.133333	0.0666667	0.984609	0.976378		0.133333	1	0.78933	0.449296
0.133333	0.04	1	1		0.133333	0.08	0.971801	0.964241		0.133333	1.2	0.573339	0.248883		0.133333	0.04	0.984479	0.980377		0.133333	0.08	0.896732	0.850568		0.133333	1.2	0.776167	0.426499		0.133333	0.04	0.982791	0.978212		0.133333	0.08	0.89634	0.849615		0.133333	1.2	0.778936	0.42877
0.133333	0.0466667	0.838391	0.819592		0.133333	0.0933333	0.754669	0.702474		0.133333	1.4	0.559745	0.230731		0.133333	0.0466667	0.836258	0.804549		0.133333	0.0933333	0.815818	0.746626		0.133333	1.4	0.768082	0.411142		0.133333	0.0466667	0.836355	0.804396		0.133333	0.0933333	0.816471	0.74686		0.133333	1.4	0.771014	0.413558
0.133333	0.0533333	0.484304	0.449054		0.133333	0.106667	0.584832	0.515168		0.133333	1.6	0.549424	0.217242		0.133333	0.0533333	0.674768	0.633132		0.133333	0.106667	0.739082	0.657532		0.133333	1.6	0.761698	0.399287		0.133333	0.0533333	0.677035	0.635191		0.133333	0.106667	0.740793	0.65886		0.133333	1.6	0.764763	0.401815
0.133333	0.06	0.200475	0.177517		0.133333	0.12	0.447091	0.375132		0.133333	1.8	0.54132	0.206828		0.133333	0.06	0.432262	0.401765		0.133333	0.12	0.662606	0.576756		0.133333	1.8	0.756523	0.389849		0.133333	0.06	0.440179	0.409097		0.133333	0.12	0.665478	0.57919		0.133333	1.8	0.759696	0.392467
0.133333	0.0666667	0.00716296	0.00612428		0.133333	0.133333	0.33271	0.26729		0.133333	2	0.534786	0.198548		0.133333	0.0666667	0.00886994	0.00881813		0.133333	0.133333	0.581052	0.498014		0.133333	2	0.752238	0.382153		0.133333	0.0666667	0.013129	0.0130753		0.133333	0.133333	0.585389	0.501748		0.133333	2	0.755502	0.384844
0.133333	0.0733333	4.08838e-07	3.46378e-07		0.133333	0.146667	0.235928	0.182254		0.133333	2.2	0.529405	0.191807		0.133333	0.0733333	0.00338587	0.00337096		0.133333	0.146667	0.481527	0.40989		0.133333	2.2	0.74863	0.375755		0.133333	0.0733333	0.00721842	0.00720125		0.133333	0.146667	0.488444	0.415786		0.133333	2.2	0.751971	0.378506
0.133333	0.08	6.44048e-12	5.413e-12		0.133333	0.16	0.152778	0.113888		0.133333	2.4	0.524896	0.186215		0.133333	0.08	0.00163551	0.00162892		0.133333	0.16	0.0104712	0.0103289		0.133333	2.4	0.745547	0.37035		0.133333	0.08	0.00506464	0.00505576		0.133333	0.16	0.0157522	0.0155866		0.133333	2.4	0.748956	0.373152
0.133333	0.0866667	8.80352e-17	7.34068e-17		0.133333	0.173333	0.0804303	0.0580312		0.133333	2.6	0.521064	0.1815		0.133333	0.0866667	0.000860067	0.000856681		0.133333	0.173333	0.00312672	0.00309789		0.133333	2.6	0.742883	0.365722		0.133333	0.0866667	0.00392308	0.0039175		0.133333	0.173333	0.00692801	0.00689423		0.133333	2.6	0.746349	0.368568
0.133333	0.0933333	1.27711e-21	1.0566e-21		0.133333	0.186667	0.0170613	0.0119461		0.133333	2.8	0.517766	0.177472		0.133333	0.0933333	0.000471846	0.000469977		0.133333	0.186667	0.00161526	0.00160153		0.133333	2.8	0.740556	0.361715		0.133333	0.0933333	0.00321181	0.00320791		0.133333	0.186667	0.00503343	0.00501489		0.133333	2.8	0.744074	0.364598
0.133333	0.1	2.1137e-26	1.73525e-26		0.133333	0.2	1.1265e-06	7.75317e-07		0.133333	3	0.514897	0.173992		0.133333	0.1	0.000265366	0.000264294		0.133333	0.2	0.000925886	0.000918211		0.133333	3	0.738506	0.35821		0.133333	0.1	0.00272508	0.00272216		0.133333	0.2	0.00402438	0.00401209		0.133333	3	0.742069	0.361127
0.2	0	1	1		0.2	0	1	1		0.2	0	1	1		0.2	0	1	1		0.2	0	1	1		0.2	0	1	1		0.2	0	1	1		0.2	0	1	1		0.2	0	1	1
0.2	0.00666667	1	1		0.2	0.0133333	1	1		0.2	0.2	1	1		0.2	0.00666667	1	1		0.2	0.0133333	1	1		0.2	0.2	0.980726	0.95836		0.2	0.00666667	1	1		0.2	0.0133333	1	1		0.2	0.2	0.979817	0.956188
0.2	0.0133333	1	1		0.2	0.0266667	1	1		0.2	0.4	0.760443	0.639557		0.2	0.0133333	1	1		0.2	0.0266667	1	1		0.2	0.4	0.848723	0.702868		0.2	0.0133333	1	1		0.2	0.0266667	1	1		0.2	0.4	0.849721	0.703225
0.2	0.02	1	1		0.2	0.04	1	1		0.2	0.6	0.617047	0.44962		0.2	0.02	1	1		0.2	0.04	1	1		0.2	0.6	0.78434	0.597833		0.2	0.02	1	1		0.2	0.04	1	1		0.2	0.6	0.786349	0.599255
0.2	0.0266667	1	1		0.2	0.0533333	1	1		0.2	0.8	0.541232	0.358768		0.2	0.0266667	1	1		0.2	0.0533333	1	1		0.2	0.8	0.744122	0.538894		0.2	0.0266667	1	1		0.2	0.0533333	1	1		0.2	0.8	0.746806	0.54093
0.2	0.0333333	1	1		0.2	0.0666667	1	1		0.2	1	0.494018	0.305982		0.2	0.0333333	1	1		0.2	0.0666667	1	1		0.2	1	0.71598	0.500699		0.2	0.0333333	1	1		0.2	0.0666667	1	1		0.2	1	0.719161	0.503146
0.2	0.04	1	1		0.2	0.08	1	1		0.2	1.2	0.461686	0.271647		0.2	0.04	1	1		0.2	0.08	0.973349	0.965809		0.2	1.2	0.694929	0.47376		0.2	0.04	1	1		0.2	0.08	0.972029	0.964057		0.2	1.2	0.6985	0.476503
0.2	0.0466667	0.993523	0.99304		0.2	0.0933333	0.852433	0.833282		0.2	1.4	0.438119	0.247596		0.2	0.0466667	0.900778	0.888696		0.2	0.0933333	0.855499	0.823177		0.2	1.4	0.678471	0.453659		0.2	0.0466667	0.900182	0.887933		0.2	0.0933333	0.8556	0.823014		0.2	1.4	0.682358	0.45663
0.2	0.0533333	0.460331	0.441181		0.2	0.106667	0.593855	0.556145		0.2	1.6	0.420158	0.229842		0.2	0.0533333	0.659157	0.636413		0.2	0.106667	0.739734	0.69529		0.2	1.6	0.665187	0.438044		0.2	0.0533333	0.661653	0.638792		0.2	0.106667	0.741323	0.696664		0.2	1.6	0.669339	0.441197
0.2	0.06	0.0560232	0.0518479		0.2	0.12	0.385598	0.347735		0.2	1.8	0.406008	0.216214		0.2	0.06	0.0426032	0.0422598		0.2	0.12	0.615839	0.569436		0.2	1.8	0.654204	0.425542		0.2	0.06	0.0473379	0.0469905		0.2	0.12	0.619232	0.572552		0.2	1.8	0.658581	0.428844
0.2	0.0666667	5.1801e-06	4.75158e-06		0.2	0.133333	0.213677	0.186323		0.2	2	0.394567	0.205433		0.2	0.0666667	0.00753177	0.00750937		0.2	0.133333	0.454147	0.417406		0.2	2	0.644951	0.415292		0.2	0.0666667	0.0117248	0.0117014		0.2	0.133333	0.460988	0.423687		0.2	2	0.649523	0.418719
0.2	0.0733333	2.79542e-11	2.55272e-11		0.2	0.146667	0.0689481	0.0583304		0.2	2.2	0.385122	0.196696		0.2	0.0733333	0.00313356	0.00312617		0.2	0.146667	0.0138653	0.0137504		0.2	2.2	0.637035	0.406728		0.2	0.0733333	0.00692822	0.00691958		0.2	0.146667	0.0183538	0.018236		0.2	2.2	0.641778	0.410261
0.2	0.08	1.05191e-16	9.56335e-17		0.2	0.16	6.49374e-06	5.39221e-06		0.2	2.4	0.377191	0.189476		0.2	0.08	0.0015478	0.00154442		0.2	0.16	0.00485692	0.00483036		0.2	2.4	0.630177	0.39946		0.2	0.08	0.00494848	0.00494385		0.2	0.16	0.00887238	0.00884332		0.2	2.4	0.635072	0.403085
0.2	0.0866667	3.86757e-22	3.5008e-22		0.2	0.173333	6.95881e-14	5.73462e-14		0.2	2.6	0.370436	0.18341		0.2	0.0866667	0.000821446	0.000819686		0.2	0.173333	0.00243682	0.00242516		0.2	2.6	0.624173	0.393209		0.2	0.0866667	0.00386177	0.00385882		0.2	0.173333	0.00609196	0.00607767		0.2	2.6	0.629202	0.396915
0.2	0.0933333	1.54653e-27	1.39381e-27		0.2	0.186667	6.1406e-22	5.02281e-22		0.2	2.8	0.364613	0.178244		0.2	0.0933333	0.000452673	0.000451696		0.2	0.186667	0.00136546	0.00135925		0.2	2.8	0.618867	0.387775		0.2	0.0933333	0.00317406	0.00317198		0.2	0.186667	0.00469053	0.00468172		0.2	2.8	0.624018	0.391552
0.2	0.1	7.03456e-33	6.3127e-33		0.2	0.2	7.37439e-30	5.98817e-30		0.2	3	0.359541	0.173792		0.2	0.1	0.000255164	0.000254602		0.2	0.2	0.000808498	0.000804873		0.2	3	0.614142	0.383005		0.2	0.1	0.00269943	0.00269786		0.2	0.2	0.00383637	0.00383027		0.2	3	0.619403	0.386846
0.266667	0	1	1		0.266667	0	1	1		0.266667	0	1	1		0.266667	0	1	1		0.266667	0	1	1		0.266667	0	1	1		0.266667	0	1	1		0.266667	0	1	1		0.266667	0	1	1
0.266667	0.00666667	1	1		0.266667	0.0133333	1	1		0.266667	0.2	1	1		0.266667	0.00666667	1	1		0.266667	0.0133333	1	1		0.266667	0.2	1	1		0.266667	0.00666667	1	1		0.266667	0.0133333	1	1		0.266667	0.2	1	1
0.266667	0.0133333	1	1		0.266667	0.0266667	1	1		0.266667	0.4	0.797428	0.735905		0.266667	0.0133333	1	1		0.266667	0.0266667	1	1		0.266667	0.4	0.858599	0.777829		0.266667	0.0133333	1	1		0.266667	0.0266667	1	1		0.266667	0.4	0.859291	0.778063
0.266667	0.02	1	1		0.266667	0.04	1	1		0.266667	0.6	0.594781	0.494108		0.266667	0.02	1	1		0.266667	0.04	1	1		0.266667	0.6	0.76333	0.648455		0.266667	0.02	1	1		0.266667	0.04	1	1		0.266667	0.6	0.765368	0.650051
0.266667	0.0266667	1	1		0.266667	0.0533333	1	1		0.266667	0.8	0.488312	0.378354		0.266667	0.0266667	1	1		0.266667	0.0533333	1	1		0.266667	0.8	0.702125	0.574192		0.266667	0.0266667	1	1		0.266667	0.0533333	1	1		0.266667	0.8	0.705087	0.576616
0.266667	0.0333333	1	1		0.266667	0.0666667	1	1		0.266667	1	0.42219	0.311143		0.266667	0.0333333	1	1		0.266667	0.0666667	1	1		0.266667	1	0.658024	0.524922		0.266667	0.0333333	1	1		0.266667	0.0666667	1	1		0.266667	1	0.661696	0.527931
0.266667	0.04	1	1		0.266667	0.08	1	1		0.266667	1.2	0.376966	0.267478		0.266667	0.04	1	1		0.266667	0.08	1	1		0.266667	1.2	0.624052	0.489321		0.266667	0.04	1	1		0.266667	0.08	1	1		0.266667	1.2	0.628305	0.492783
0.266667	0.0466667	0.999802	0.999794		0.266667	0.0933333	0.965117	0.962157		0.266667	1.4	0.344017	0.236935		0.266667	0.0466667	0.972753	0.970513		0.266667	0.0933333	0.906373	0.892793		0.266667	1.4	0.596701	0.462098		0.266667	0.0466667	0.971493	0.969132		0.266667	0.0933333	0.905996	0.892246		0.266667	1.4	0.60145	0.465931
0.266667	0.0533333	0.444719	0.4336		0.266667	0.106667	0.610821	0.589179		0.266667	1.6	0.318911	0.214422		0.266667	0.0533333	0.647381	0.634127		0.266667	0.106667	0.750514	0.72498		0.266667	1.6	0.573976	0.440421		0.266667	0.0533333	0.650147	0.636823		0.266667	0.106667	0.752037	0.726381		0.266667	1.6	0.579161	0.44457
0.266667	0.06	0.00877729	0.00837111		0.266667	0.12	0.332629	0.311816		0.266667	1.8	0.29913	0.197167		0.266667	0.06	0.029906	0.0297973		0.266667	0.12	0.573304	0.547076		0.266667	1.8	0.554641	0.422626		0.266667	0.06	0.0343179	0.0342096		0.266667	0.12	0.577311	0.550896		0.266667	1.8	0.560219	0.427054
0.266667	0.0666667	9.28434e-08	8.82768e-08		0.266667	0.133333	0.1045	0.0955064		0.266667	2	0.283133	0.183534		0.266667	0.0666667	0.00711024	0.00709818		0.266667	0.133333	0.119568	0.11694		0.266667	2	0.537882	0.407667		0.266667	0.0666667	0.0112828	0.0112702		0.266667	0.133333	0.134	0.130953		0.266667	2	0.543821	0.412346
0.266667	0.0733333	2.19336e-13	2.08002e-13		0.266667	0.146667	2.84991e-06	2.56714e-06		0.266667	2.2	0.269924	0.1725		0.266667	0.0733333	0.00303544	0.00303129		0.266667	0.146667	0.0102246	0.0101824		0.266667	2.2	0.523138	0.39485		0.266667	0.0733333	0.00681498	0.0068101		0.266667	0.146667	0.0145296	0.0144862		0.266667	2.2	0.529411	0.399759
0.266667	0.08	4.11399e-19	3.89128e-19		0.266667	0.16	2.68091e-15	2.40381e-15		0.266667	2.4	0.25883	0.163393		0.266667	0.08	0.00151141	0.00150949		0.266667	0.16	0.00432869	0.00431534		0.266667	2.4	0.510005	0.383695		0.266667	0.08	0.0049001	0.00489745		0.266667	0.16	0.00828902	0.0082742		0.266667	2.4	0.516592	0.388818
0.266667	0.0866667	7.77319e-25	7.33352e-25		0.266667	0.173333	1.90995e-24	1.70481e-24		0.266667	2.6	0.249378	0.15575		0.266667	0.0866667	0.000804921	0.000803917		0.266667	0.173333	0.00225893	0.00225271		0.266667	2.6	0.498185	0.373858		0.266667	0.0866667	0.00383544	0.00383375		0.266667	0.173333	0.00587478	0.00586702		0.266667	2.6	0.505071	0.379183
0.266667	0.0933333	1.60575e-30	1.51107e-30		0.266667	0.186667	1.7794e-33	1.58126e-33		0.266667	2.8	0.241228	0.149248		0.266667	0.0933333	0.00044432	0.000443761		0.266667	0.186667	0.00128573	0.00128234		0.266667	2.8	0.487453	0.365087		0.266667	0.0933333	0.00315756	0.00315636		0.266667	0.186667	0.00457954	0.00457464		0.266667	2.8	0.494624	0.370603
0.266667	0.1	3.75594e-36	3.52559e-36		0.266667	0.2	2.4489e-42	2.16676e-42		0.266667	3	0.234127	0.143651		0.266667	0.1	0.000250666	0.000250344		0.266667	0.2	0.000767267	0.000765266		0.266667	3	0.477633	0.35719		0.266667	0.1	0.00268809	0.00268718		0.266667	0.2	0.00376926	0.00376582		0.266667	3	0.485079	0.362891
0.333333	0	1	1		0.333333	0	1	1		0.333333	0	1	1		0.333333	0	1	1		0.333333	0	1	1		0.333333	0	1	1		0.333333	0	1	1		0.333333	0	1	1		0.333333	0	1	1
0.333333	0.00666667	1	1		0.333333	0.0133333	1	1		0.333333	0.2	1	1		0.333333	0.00666667	1	1		0.333333	0.0133333	1	1		0.333333	0.2	1	1		0.333333	0.00666667	1	1		0.333333	0.0133333	1	1		0.333333	0.2	1	1
0.333333	0.0133333	1	1		0.333333	0.0266667	1	1		0.333333	0.4	0.847127	0.81954		0.333333	0.0133333	1	1		0.333333	0.0266667	1	1		0.333333	0.4	0.882728	0.843019		0.333333	0.0133333	1	1		0.333333	0.0266667	1	1		0.333333	0.4	0.883133	0.843155
0.333333	0.02	1	1		0.333333	0.04	1	1		0.333333	0.6	0.584676	0.526435		0.333333	0.02	1	1		0.333333	0.04	1	1		0.333333	0.6	0.753767	0.686698		0.333333	0.02	1	1		0.333333	0.04	1	1		0.333333	0.6	0.755834	0.68849
0.333333	0.0266667	1	1		0.333333	0.0533333	1	1		0.333333	0.8	0.448403	0.384931		0.333333	0.0266667	1	1		0.333333	0.0533333	1	1		0.333333	0.8	0.669606	0.594131		0.333333	0.0266667	1	1		0.333333	0.0533333	1	1		0.333333	0.8	0.672823	0.596974
0.333333	0.0333333	1	1		0.333333	0.0666667	1	1		0.333333	1	0.36439	0.302276		0.333333	0.0333333	1	1		0.333333	0.0666667	1	1		0.333333	1	0.6076	0.530569		0.333333	0.0333333	1	1		0.333333	0.0666667	1	1		0.333333	1	0.611721	0.534197
0.333333	0.04	1	1		0.333333	0.08	1	1		0.333333	1.2	0.30722	0.248335		0.333333	0.04	1	1		0.333333	0.08	1	1		0.333333	1.2	0.558497	0.482858		0.333333	0.04	1	1		0.333333	0.08	1	1		0.333333	1.2	0.563387	0.487134
0.333333	0.0466667	0.999977	0.999977		0.333333	0.0933333	0.999967	0.999965		0.333333	1.4	0.26572	0.21047		0.333333	0.0466667	1	1		0.333333	0.0933333	0.965896	0.962724		0.333333	1.4	0.517645	0.444793		0.333333	0.0466667	1	1		0.333333	0.0933333	0.965088	0.961814		0.333333	1.4	0.523228	0.449642
0.333333	0.0533333	0.439456	0.43311		0.333333	0.106667	0.631044	0.618956		0.333333	1.6	0.234187	0.182479		0.333333	0.0533333	0.636611	0.629056		0.333333	0.106667	0.766847	0.752652		0.333333	1.6	0.482366	0.413003		0.333333	0.0533333	0.639678	0.632082		0.333333	0.106667	0.768351	0.754092		0.333333	1.6	0.488605	0.418388
0.333333	0.06	0.00193844	0.00188629		0.333333	0.12	0.283245	0.27231		0.333333	1.8	0.209397	0.160973		0.333333	0.06	0.0264043	0.026354		0.333333	0.12	0.529033	0.514852		0.333333	1.8	0.450958	0.385456		0.333333	0.06	0.0307887	0.0307386		0.333333	0.12	0.533704	0.519399		0.333333	1.8	0.457845	0.391369
0.333333	0.0666667	8.30966e-09	8.07345e-09		0.333333	0.133333	0.0115274	0.0108939		0.333333	2	0.189385	0.143949		0.333333	0.0666667	0.00690345	0.00689684		0.333333	0.133333	0.0412483	0.0410213		0.333333	2	0.422234	0.360811		0.333333	0.0666667	0.0110659	0.0110589		0.333333	0.133333	0.0459232	0.0456941		0.333333	2	0.429789	0.367269
0.333333	0.0733333	1.2123e-14	1.17607e-14		0.333333	0.146667	2.16629e-11	2.04041e-11		0.333333	2.2	0.172885	0.130146		0.333333	0.0733333	0.00298374	0.00298141		0.333333	0.146667	0.00920515	0.00918445		0.333333	2.2	0.395277	0.338093		0.333333	0.0733333	0.00675523	0.00675249		0.333333	0.146667	0.0134729	0.0134515		0.333333	2.2	0.403555	0.345141
0.333333	0.08	1.49178e-20	1.44505e-20		0.333333	0.16	3.56084e-21	3.34504e-21		0.333333	2.4	0.159043	0.118734		0.333333	0.08	0.00149171	0.00149063		0.333333	0.16	0.00410244	0.00409532		0.333333	2.4	0.369281	0.316498		0.333333	0.08	0.00487389	0.00487239		0.333333	0.16	0.00803843	0.00803045		0.333333	2.4	0.378387	0.324223
0.333333	0.0866667	1.88062e-26	1.81903e-26		0.333333	0.173333	6.28439e-31	5.88817e-31		0.333333	2.6	0.147264	0.109147		0.333333	0.0866667	0.000795847	0.00079528		0.333333	0.173333	0.00217405	0.00217065		0.333333	2.6	0.34339	0.295233		0.333333	0.0866667	0.00382098	0.00382001		0.333333	0.173333	0.00577059	0.00576631		0.333333	2.6	0.353515	0.303796
0.333333	0.0933333	2.60002e-32	2.5112e-32		0.333333	0.186667	1.53223e-40	1.43196e-40		0.333333	2.8	0.137115	0.10098		0.333333	0.0933333	0.000439692	0.000439376		0.333333	0.186667	0.00124583	0.00124396		0.333333	2.8	0.316427	0.273273		0.333333	0.0933333	0.00314841	0.00314773		0.333333	0.186667	0.00452364	0.00452091		0.333333	2.8	0.327959	0.282994
0.333333	0.1	4.05891e-38	3.9146e-38		0.333333	0.2	5.576e-50	5.19803e-50		0.333333	3	0.12828	0.093942		0.333333	0.1	0.000248159	0.000247976		0.333333	0.2	0.000746079	0.000744969		0.333333	3	0.286101	0.248704		0.333333	0.1	0.00268176	0.00268125		0.333333	0.2	0.00373454	0.00373261		0.333333	3	0.300006	0.260383
0.4	0	1	1		0.4	0	1	1		0.4	0	1	1		0.4	0	1	1		0.4	0	1	1		0.4	0	1	1		0.4	0	1	1		0.4	0	1	1		0.4	0	1	1
0.4	0.00666667	1	1		0.4	0.0133333	1	1		0.4	0.2	1	1		0.4	0.00666667	1	1		0.4	0.0133333	1	1		0.4	0.2	1	1		0.4	0.00666667	1	1		0.4	0.0133333	1	1		0.4	0.2	1	1
0.4	0.0133333	1	1		0.4	0.0266667	1	1		0.4	0.4	0.904491	0.895509		0.4	0.0133333	1	1		0.4	0.0266667	1	1		0.4	0.4	0.919233	0.904823		0.4	0.0133333	1	1		0.4	0.0266667	1	1		0.4	0.4	0.919404	0.90488
0.4	0.02	1	1		0.4	0.04	1	1		0.4	0.6	0.581285	0.552049		0.4	0.02	1	1		0.4	0.04	1	1		0.4	0.6	0.752201	0.718554		0.4	0.02	1	1		0.4	0.04	1	1		0.4	0.6	0.754338	0.720557
0.4	0.0266667	1	1		0.4	0.0533333	1	1		0.4	0.8	0.415849	0.384151		0.4	0.0266667	1	1		0.4	0.0533333	1	1		0.4	0.8	0.642814	0.604506		0.4	0.0266667	1	1		0.4	0.0533333	1	1		0.4	0.8	0.646296	0.607775
0.4	0.0333333	1	1		0.4	0.0666667	1	1		0.4	1	0.314858	0.285142		0.4	0.0333333	1	1		0.4	0.0666667	1	1		0.4	1	0.561147	0.523262		0.4	0.0333333	1	1		0.4	0.0666667	1	1		0.4	1	0.565687	0.527505
0.4	0.04	1	1		0.4	0.08	1	1		0.4	1.2	0.246631	0.220036		0.4	0.04	1	1		0.4	0.08	1	1		0.4	1.2	0.495002	0.459641		0.4	0.04	1	1		0.4	0.08	1	1		0.4	1.2	0.500458	0.464721
0.4	0.0466667	0.999995	0.999995		0.4	0.0933333	1	1		0.4	1.4	0.197381	0.174048		0.4	0.0466667	1	1		0.4	0.0933333	1	1		0.4	1.4	0.438084	0.406217		0.4	0.0466667	1	1		0.4	0.0933333	1	1		0.4	1.4	0.444405	0.412085
0.4	0.0533333	0.445392	0.442207		0.4	0.106667	0.652936	0.647067		0.4	1.6	0.160126	0.139874		0.4	0.0533333	0.625809	0.622046		0.4	0.106667	0.787583	0.780787		0.4	1.6	0.38644	0.35858		0.4	0.0533333	0.6292	0.625416		0.4	0.106667	0.789119	0.782296		0.4	1.6	0.393649	0.365261
0.4	0.06	0.000664596	0.000655582		0.4	0.12	0.235773	0.230896		0.4	1.8	0.130944	0.1135		0.4	0.06	0.0247391	0.0247166		0.4	0.12	0.480889	0.474385		0.4	1.8	0.336875	0.313393		0.4	0.06	0.0291168	0.0290943		0.4	0.12	0.486201	0.479626		0.4	1.8	0.345104	0.321018
0.4	0.0666667	1.6851e-09	1.66097e-09		0.4	0.133333	5.20917e-05	5.06223e-05		0.4	2	0.107458	0.0925417		0.4	0.0666667	0.00678158	0.00677836		0.4	0.133333	0.032123	0.0320494		0.4	2	0.285511	0.266869		0.4	0.0666667	0.010938	0.0109346		0.4	0.133333	0.0365932	0.0365195		0.4	2	0.295152	0.275808
0.4	0.0733333	1.77988e-15	1.75308e-15		0.4	0.146667	6.60227e-15	6.40733e-15		0.4	2.2	0.0881443	0.075492		0.4	0.0733333	0.00295208	0.00295094		0.4	0.146667	0.00870393	0.00869438		0.4	2.2	0.222904	0.210165		0.4	0.0733333	0.00671865	0.00671729		0.4	0.146667	0.0129537	0.0129438		0.4	2.2	0.235631	0.221989
0.4	0.08	1.64854e-21	1.6225e-21		0.4	0.16	3.95406e-25	3.83219e-25		0.4	2.4	0.0719782	0.0613551		0.4	0.08	0.00147946	0.00147892		0.4	0.16	0.00397569	0.00397227		0.4	2.4	0.00409872	0.00407914		0.4	0.08	0.00485758	0.00485684		0.4	0.16	0.00789774	0.00789388		0.4	2.4	0.00854573	0.00852095
0.4	0.0866667	1.58274e-27	1.55659e-27		0.4	0.173333	2.78131e-35	2.69206e-35		0.4	2.6	0.0582464	0.0494459		0.4	0.0866667	0.00079015	0.000789869		0.4	0.173333	0.00212433	0.00212267		0.4	2.6	0.00110019	0.00109597		0.4	0.0866667	0.0038119	0.00381142		0.4	0.173333	0.00570939	0.00570729		0.4	2.6	0.00430882	0.00430241
0.4	0.0933333	1.67054e-33	1.64175e-33		0.4	0.186667	2.75297e-45	2.66121e-45		0.4	2.8	0.0464363	0.0392779		0.4	0.0933333	0.000436769	0.000436612		0.4	0.186667	0.00122194	0.00122102		0.4	2.8	0.00046294	0.000461245		0.4	0.0933333	0.00314264	0.0031423		0.4	0.186667	0.00449007	0.00448873		0.4	2.8	0.0031829	0.00317936
0.4	0.1	1.98771e-39	1.95204e-39		0.4	0.2	4.07242e-55	3.93172e-55		0.4	3	0.0361701	0.0304966		0.4	0.1	0.000246569	0.000246478		0.4	0.2	0.000733231	0.000732685		0.4	3	0.000225718	0.000224902		0.4	0.1	0.00267776	0.00267751		0.4	0.2	0.00371342	0.00371247		0.4	3	0.00260065	0.00259827
0.466667	0	1	1		0.466667	0	1	1		0.466667	0	1	1		0.466667	0	1	1		0.466667	0	1	1		0.466667	0	1	1		0.466667	0	1	1		0.466667	0	1	1		0.466667	0	1	1
0.466667	0.00666667	1	1		0.466667	0.0133333	1	1		0.466667	0.2	1	1		0.466667	0.00666667	1	1		0.466667	0.0133333	1	1		0.466667	0.2	1	1		0.466667	0.00666667	1	1		0.466667	0.0133333	1	1		0.466667	0.2	1	1
0.466667	0.0133333	1	1		0.466667	0.0266667	1	1		0.466667	0.4	0.967127	0.966206		0.466667	0.0133333	1	1		0.466667	0.0266667	1	1		0.466667	0.4	0.969041	0.967355		0.466667	0.0133333	1	1		0.466667	0.0266667	1	1		0.466667	0.4	0.969064	0.967362
0.466667	0.02	1	1		0.466667	0.04	1	1		0.466667	0.6	0.581951	0.573604		0.466667	0.02	1	1		0.466667	0.04	1	1		0.466667	0.6	0.756901	0.747385		0.466667	0.02	1	1		0.466667	0.04	1	1		0.466667	0.6	0.759179	0.749629
0.466667	0.0266667	1	1		0.466667	0.0533333	1	1		0.466667	0.8	0.387825	0.378842		0.466667	0.0266667	1	1		0.466667	0.0533333	1	1		0.466667	0.8	0.619398	0.608394		0.466667	0.0266667	1	1		0.466667	0.0533333	1	1		0.466667	0.8	0.623158	0.612087
0.466667	0.0333333	1	1		0.466667	0.0666667	1	1		0.466667	1	0.270648	0.262685		0.466667	0.0333333	1	1		0.466667	0.0666667	1	1		0.466667	1	0.516691	0.506296		0.466667	0.0333333	1	1		0.466667	0.0666667	1	1		0.466667	1	0.521583	0.51109
0.466667	0.04	1	1		0.466667	0.08	1	1		0.466667	1.2	0.192165	0.185612		0.466667	0.04	1	1		0.466667	0.08	1	1		0.466667	1.2	0.432629	0.423636		0.466667	0.04	1	1		0.466667	0.08	1	1		0.466667	1.2	0.438476	0.429362
0.466667	0.0466667	0.999998	0.999998		0.466667	0.0933333	1	1		0.466667	1.4	0.135897	0.13077		0.466667	0.0466667	1	1		0.466667	0.0933333	1	1		0.466667	1.4	0.358589	0.351318		0.466667	0.0466667	1	1		0.466667	0.0933333	1	1		0.466667	1.4	0.36532	0.357912
0.466667	0.0533333	0.461339	0.460423		0.466667	0.106667	0.675825	0.674208		0.466667	1.6	0.0935674	0.0897659		0.466667	0.0533333	0.614476	0.613407		0.466667	0.106667	0.812838	0.811024		0.466667	1.6	0.288311	0.282908		0.466667	0.0533333	0.618203	0.617128		0.466667	0.106667	0.814476	0.812656		0.466667	1.6	0.295957	0.290408
0.466667	0.06	0.000307968	0.000306769		0.466667	0.12	0.189517	0.188323		0.466667	1.8	0.0605613	0.0579572		0.466667	0.06	0.0237683	0.0237623		0.466667	0.12	0.428978	0.427339		0.466667	1.8	0.214075	0.210665		0.466667	0.06	0.0281436	0.0281376		0.466667	0.12	0.434776	0.433115		0.466667	1.8	0.222878	0.219319
0.466667	0.0666667	5.44753e-10	5.42512e-10		0.466667	0.133333	4.37065e-07	4.33504e-07		0.466667	2	0.0341001	0.0325665		0.466667	0.0666667	0.00670181	0.0067009		0.466667	0.133333	0.0284278	0.0284107		0.466667	2	0.105895	0.104878		0.466667	0.0666667	0.0108543	0.0108533		0.466667	0.133333	0.03286	0.0328429		0.466667	2	0.118238	0.117075
0.466667	0.0733333	4.55654e-16	4.53682e-16		0.466667	0.146667	1.9555e-17	1.93882e-17		0.466667	2.2	0.0124106	0.0118318		0.466667	0.0733333	0.00293084	0.00293051		0.466667	0.146667	0.00840406	0.00840147		0.466667	2.2	0.00634224	0.00633236		0.466667	0.0733333	0.00669409	0.00669371		0.466667	0.146667	0.0126431	0.0126404		0.466667	2.2	0.0106001	0.0105893
0.466667	0.08	3.43827e-22	3.42266e-22		0.466667	0.16	5.81634e-28	5.7645e-28		0.466667	2.4	5.51122e-09	5.24732e-09		0.466667	0.08	0.00147114	0.00147099		0.466667	0.16	0.00389476	0.00389381		0.466667	2.4	0.00181821	0.00181612		0.466667	0.08	0.00484652	0.00484631		0.466667	0.16	0.00780778	0.00780671		0.466667	2.4	0.00532515	0.00532239
0.466667	0.0866667	2.7136e-28	2.70072e-28		0.466667	0.173333	2.1194e-38	2.09973e-38		0.466667	2.6	3.62711e-25	3.45075e-25		0.466667	0.0866667	0.000786258	0.000786178		0.466667	0.173333	0.00209179	0.00209132		0.466667	2.6	0.000727333	0.000726561		0.466667	0.0866667	0.0038057	0.00380557		0.466667	0.173333	0.00566926	0.00566867		0.466667	2.6	0.0037029	0.00370155
0.466667	0.0933333	2.35934e-34	2.34765e-34		0.466667	0.186667	1.09682e-48	1.08624e-48		0.466667	2.8	5.47622e-40	5.20632e-40		0.466667	0.0933333	0.000434763	0.000434719		0.466667	0.186667	0.0012061	0.00120584		0.466667	2.8	0.000337047	0.000336698		0.466667	0.0933333	0.00313869	0.00313859		0.466667	0.186667	0.00446779	0.0044674		0.466667	2.8	0.00291181	0.00291097
0.466667	0.1	2.3102e-40	2.29828e-40		0.466667	0.2	8.47988e-59	8.39503e-59		0.466667	3	1.99141e-53	1.89206e-53		0.466667	0.1	0.000245474	0.000245448		0.466667	0.2	0.000724646	0.000724492		0.466667	3	0.000171683	0.000171507		0.466667	0.1	0.00267501	0.00267494		0.466667	0.2	0.00369929	0.00369902		0.466667	3	0.0024428	0.0024422
0.533333	0	1	1		0.533333	0	1	1		0.533333	0	1	1		0.533333	0	1	1		0.533333	0	1	1		0.533333	0	1	1		0.533333	0	1	1		0.533333	0	1	1		0.533333	0	1	1
0.533333	0.00666667	1	1		0.533333	0.0133333	1	1		0.533333	0.2	1	1		0.533333	0.00666667	1	1		0.533333	0.0133333	1	1		0.533333	0.2	1	1		0.533333	0.00666667	1	1		0.533333	0.0133333	1	1		0.533333	0.2	1	1
0.533333	0.0133333	1	1		0.533333	0.0266667	1	1		0.533333	0.4	1	1		0.533333	0.0133333	1	1		0.533333	0.0266667	1	1		0.533333	0.4	1	1		0.533333	0.0133333	1	1		0.533333	0.0266667	1	1		0.533333	0.4	1	1
0.533333	0.02	1	1		0.533333	0.04	1	1		0.533333	0.6	0.585251	0.592527		0.533333	0.02	1	1		0.533333	0.04	1	1		0.533333	0.6	0.767276	0.775404		0.533333	0.02	1	1		0.533333	0.04	1	1		0.533333	0.6	0.769794	0.777943
0.533333	0.0266667	1	1		0.533333	0.0533333	1	1		0.533333	0.8	0.362789	0.370545		0.533333	0.0266667	1	1		0.533333	0.0533333	1	1		0.533333	0.8	0.59788	0.607496		0.533333	0.0266667	1	1		0.533333	0.0533333	1	1		0.533333	0.8	0.601924	0.611605
0.533333	0.0333333	1	1		0.533333	0.0666667	1	1		0.533333	1	0.230133	0.236533		0.533333	0.0333333	1	1		0.533333	0.0666667	1	1		0.533333	1	0.473628	0.482173		0.533333	0.0333333	1	1		0.533333	0.0666667	1	1		0.533333	1	0.478748	0.487384
0.533333	0.04	1	1		0.533333	0.08	1	1		0.533333	1.2	0.142124	0.146765		0.533333	0.04	1	1		0.533333	0.08	1	1		0.533333	1.2	0.373133	0.379815		0.533333	0.04	1	1		0.533333	0.08	1	1		0.533333	1.2	0.379067	0.385852
0.533333	0.0466667	0.999999	0.999999		0.533333	0.0933333	1	1		0.533333	1.4	0.0795045	0.0824003		0.533333	0.0466667	1	1		0.533333	0.0933333	1	1		0.533333	1.4	0.28532	0.289976		0.533333	0.0466667	1	1		0.533333	0.0933333	1	1		0.533333	1.4	0.291884	0.296641
0.533333	0.0533333	0.485142	0.485948		0.533333	0.106667	0.699448	0.700802		0.533333	1.6	0.0326886	0.033978		0.533333	0.0533333	0.602402	0.60333		0.533333	0.106667	0.843601	0.845021		0.533333	1.6	0.20247	0.205194		0.533333	0.0533333	0.606456	0.607391		0.533333	0.106667	0.845443	0.846864		0.533333	1.6	0.209488	0.212297
0.533333	0.06	0.000173905	0.0001745		0.533333	0.12	0.144366	0.14521		0.533333	1.8	2.08723e-06	2.17446e-06		0.533333	0.06	0.0231361	0.0231411		0.533333	0.12	0.375966	0.37718		0.533333	1.8	0.115643	0.116683		0.533333	0.06	0.0275103	0.0275154		0.533333	0.12	0.381929	0.383161		0.533333	1.8	0.122793	0.123885
0.533333	0.0666667	2.35246e-10	2.36096e-10		0.533333	0.133333	1.07701e-08	1.08475e-08		0.533333	2	1.32106e-32	1.37766e-32		0.533333	0.0666667	0.00664584	0.00664663		0.533333	0.133333	0.0263961	0.0264093		0.533333	2	0.0218012	0.0218571		0.533333	0.0666667	0.0107956	0.0107964		0.533333	0.133333	0.0308158	0.0308289		0.533333	2	0.0268921	0.0269509
0.533333	0.0733333	1.6483e-16	1.65457e-16		0.533333	0.146667	2.46763e-19	2.48622e-19		0.533333	2.2	2.57838e-56	2.69123e-56		0.533333	0.0733333	0.00291566	0.00291594		0.533333	0.146667	0.00820466	0.00820685		0.533333	2.2	0.0041637	0.00416864		0.533333	0.0733333	0.00667656	0.00667689		0.533333	0.146667	0.0124364	0.0124387		0.533333	2.2	0.00817399	0.0081796
0.533333	0.08	1.0652e-22	1.06945e-22		0.533333	0.16	4.36084e-30	4.39515e-30		0.533333	2.4	1.86188e-77	1.94491e-77		0.533333	0.08	0.00146515	0.00146528		0.533333	0.16	0.00383879	0.00383961		0.533333	2.4	0.00141966	0.00142105		0.533333	0.08	0.00483855	0.00483873		0.533333	0.16	0.00774552	0.00774644		0.533333	2.4	0.00479858	0.00480054
0.533333	0.0866667	7.25182e-29	7.28209e-29		0.533333	0.173333	9.688e-41	9.76743e-41		0.533333	2.6	2.16694e-96	2.26519e-96		0.533333	0.0866667	0.000783438	0.000783508		0.533333	0.173333	0.00206892	0.00206932		0.533333	2.6	0.000598191	0.000598741		0.533333	0.0866667	0.00380122	0.00380134		0.533333	0.173333	0.00564104	0.00564155		0.533333	2.6	0.00348247	0.00348352
0.533333	0.0933333	5.44852e-35	5.47226e-35		0.533333	0.186667	3.07486e-51	3.10107e-51		0.533333	2.8	1.95136e-113	2.04116e-113		0.533333	0.0933333	0.000433305	0.000433344		0.533333	0.186667	0.00119487	0.0011951		0.533333	2.8	0.000283823	0.000284079		0.533333	0.0933333	0.00313582	0.0031359		0.533333	0.186667	0.00445197	0.0044523		0.533333	2.8	0.00278976	0.00279044
0.533333	0.1	4.60739e-41	4.62831e-41		0.533333	0.2	1.4571e-61	1.46999e-61		0.533333	3	7.38092e-129	7.72507e-129		0.533333	0.1	0.000244676	0.000244699		0.533333	0.2	0.000718526	0.000718659		0.533333	3	0.000146475	0.000146607		0.533333	0.1	0.00267301	0.00267307		0.533333	0.2	0.00368921	0.00368944		0.533333	3	0.00236395	0.00236444
0.6	0	1	1		0.6	0	1	1		0.6	0	1	1		0.6	0	1	1		0.6	0	1	1		0.6	0	1	1		0.6	0	1	1		0.6	0	1	1		0.6	0	1	1
0.6	0.00666667	1	1		0.6	0.0133333	1	1		0.6	0.2	1	1		0.6	0.00666667	1	1		0.6	0.0133333	1	1		0.6	0.2	1	1		0.6	0.00666667	1	1		0.6	0.0133333	1	1		0.6	0.2	1	1
0.6	0.0133333	1	1		0.6	0.0266667	1	1		0.6	0.4	1	1		0.6	0.0133333	1	1		0.6	0.0266667	1	1		0.6	0.4	1	1		0.6	0.0133333	1	1		0.6	0.0266667	1	1		0.6	0.4	1	1
0.6	0.02	1	1		0.6	0.04	1	1		0.6	0.6	0.590359	0.609641		0.6	0.02	1	1		0.6	0.04	1	1		0.6	0.6	0.783671	0.804433		0.6	0.02	1	1		0.6	0.04	1	1		0.6	0.6	0.786589	0.807362
0.6	0.0266667	1	1		0.6	0.0533333	1	1		0.6	0.8	0.339838	0.360162		0.6	0.0266667	1	1		0.6	0.0533333	1	1		0.6	0.8	0.577331	0.60281		0.6	0.0266667	1	1		0.6	0.0533333	1	1		0.6	0.8	0.581648	0.607311
0.6	0.0333333	1	1		0.6	0.0666667	1	1		0.6	1	0.19235	0.20765		0.6	0.0333333	1	1		0.6	0.0666667	1	1		0.6	1	0.432491	0.45347		0.6	0.0333333	1	1		0.6	0.0666667	1	1		0.6	1	0.437669	0.458896
0.6	0.04	1	1		0.6	0.08	1	1		0.6	1.2	0.0954888	0.104511		0.6	0.04	1	1		0.6	0.08	1	1		0.6	1.2	0.32013	0.334747		0.6	0.04	1	1		0.6	0.08	1	1		0.6	1.2	0.325837	0.340692
0.6	0.0466667	1	1		0.6	0.0933333	1	1		0.6	1.4	0.0271311	0.0300118		0.6	0.0466667	1	1		0.6	0.0933333	1	1		0.6	1.4	0.226646	0.235368		0.6	0.0466667	1	1		0.6	0.0933333	1	1		0.6	1.4	0.23262	0.241527
0.6	0.0533333	0.514423	0.516572		0.6	0.106667	0.72391	0.727336		0.6	1.6	4.06159e-21	4.52072e-21		0.6	0.0533333	0.589708	0.592159		0.6	0.106667	0.881971	0.885074		0.6	1.6	0.144481	0.148581		0.6	0.0533333	0.594046	0.596514		0.6	0.106667	0.884193	0.887278		0.6	1.6	0.150466	0.154677
0.6	0.06	0.000112199	0.000113226		0.6	0.12	0.10138	0.103048		0.6	1.8	1.50124e-54	1.6762e-54		0.6	0.06	0.0226942	0.0227073		0.6	0.12	0.326781	0.32944		0.6	1.8	0.0686708	0.069765		0.6	0.06	0.0270681	0.027081		0.6	0.12	0.332526	0.335226		0.6	1.8	0.0743509	0.0754839
0.6	0.0666667	1.23039e-10	1.24229e-10		0.6	0.133333	5.88329e-10	5.99676e-10		0.6	2	4.61548e-84	5.16764e-84		0.6	0.0666667	0.00660459	0.00660667		0.6	0.133333	0.0251061	0.0251384		0.6	2	0.0135402	0.0136095		0.6	0.0666667	0.0107523	0.0107545		0.6	0.133333	0.0295203	0.0295526		0.6	2	0.0182017	0.0182742
0.6	0.0733333	7.49987e-17	7.57616e-17		0.6	0.146667	8.24309e-21	8.40972e-21		0.6	2.2	3.37727e-110	3.79058e-110		0.6	0.0733333	0.00290431	0.00290506		0.6	0.146667	0.00806281	0.00806852		0.6	2.2	0.00336526	0.00337534		0.6	0.0733333	0.00666345	0.00666433		0.6	0.146667	0.0122894	0.0122954		0.6	2.2	0.00727608	0.00728797
0.6	0.08	4.29261e-23	4.33843e-23		0.6	0.16	9.72173e-32	9.92711e-32		0.6	2.4	1.73961e-133	1.95679e-133		0.6	0.08	0.00146063	0.00146098		0.6	0.16	0.0037979	0.00380005		0.6	2.4	0.00122045	0.00122358		0.6	0.08	0.00483255	0.00483304		0.6	0.16	0.00770001	0.00770245		0.6	2.4	0.00452638	0.00453105
0.6	0.0866667	2.60366e-29	2.63275e-29		0.6	0.173333	1.4679e-42	1.50023e-42		0.6	2.6	2.31479e-154	2.60889e-154		0.6	0.0866667	0.000781305	0.00078149		0.6	0.173333	0.00205201	0.00205308		0.6	2.6	0.000526314	0.000527597		0.6	0.0866667	0.00379783	0.00379814		0.6	0.173333	0.00562017	0.00562153		0.6	2.6	0.00335445	0.00335705
0.6	0.0933333	1.74558e-35	1.76594e-35		0.6	0.186667	3.18043e-53	3.25327e-53		0.6	2.8	3.52141e-173	3.97587e-173		0.6	0.0933333	0.000432199	0.000432302		0.6	0.186667	0.00118652	0.00118712		0.6	2.8	0.00025258	0.000253187		0.6	0.0933333	0.00313364	0.00313386		0.6	0.186667	0.00444021	0.00444109		0.6	2.8	0.00271463	0.00271635
0.6	0.1	1.31664e-41	1.33264e-41		0.6	0.2	1.02836e-63	1.0528e-63		0.6	3	3.14758e-190	3.55953e-190		0.6	0.1	0.00024407	0.000244129		0.6	0.2	0.000713956	0.000714309		0.6	3	0.000131206	0.00013152		0.6	0.1	0.00267149	0.00267166		0.6	0.2	0.00368168	0.00368231		0.6	3	0.00231369	0.00231495
0.666667	0	1	1		0.666667	0	1	1		0.666667	0	1	1		0.666667	0	1	1		0.666667	0	1	1		0.666667	0	1	1		0.666667	0	1	1		0.666667	0	1	1		0.666667	0	1	1
0.666667	0.00666667	1	1		0.666667	0.0133333	1	1		0.666667	0.2	1	1		0.666667	0.00666667	1	1		0.666667	0.0133333	1	1		0.666667	0.2	1	1		0.666667	0.00666667	1	1		0.666667	0.0133333	1	1		0.666667	0.2	1	1
0.666667	0.0133333	1	1		0.666667	0.0266667	1	1		0.666667	0.4	1	1		0.666667	0.0133333	1	1		0.666667	0.0266667	1	1		0.666667	0.4	1	1		0.666667	0.0133333	1	1		0.666667	0.0266667	1	1		0.666667	0.4	1	1
0.666667	0.02	1	1		0.666667	0.04	1	1		0.666667	0.6	0.596765	0.625457		0.666667	0.02	1	1		0.666667	0.04	1	1		0.666667	0.6	0.807585	0.836475		0.666667	0.02	1	1		0.666667	0.04	1	1		0.666667	0.6	0.811178	0.839965
0.666667	0.0266667	1	1		0.666667	0.0533333	1	1		0.666667	0.8	0.318415	0.348252		0.666667	0.0266667	1	1		0.666667	0.0533333	1	1		0.666667	0.8	0.557199	0.594985		0.666667	0.0266667	1	1		0.666667	0.0533333	1	1		0.666667	0.8	0.561752	0.599838
0.666667	0.0333333	1	1		0.666667	0.0666667	1	1		0.666667	1	0.156696	0.176637		0.666667	0.0333333	1	1		0.666667	0.0666667	1	1		0.666667	1	0.394483	0.423011		0.666667	0.0333333	1	1		0.666667	0.0666667	1	1		0.666667	1	0.399553	0.428432
0.666667	0.04	1	1		0.666667	0.08	1	1		0.666667	1.2	0.0516122	0.0594989		0.666667	0.04	1	1		0.666667	0.08	1	1		0.666667	1.2	0.276546	0.294333		0.666667	0.04	1	1		0.666667	0.08	1	1		0.666667	1.2	0.281869	0.299931
0.666667	0.0466667	1	1		0.666667	0.0933333	1	1		0.666667	1.4	1.25831e-17	1.47099e-17		0.666667	0.0466667	1	1		0.666667	0.0933333	1	1		0.666667	1.4	0.185027	0.194411		0.666667	0.0466667	1	1		0.666667	0.0933333	1	1		0.666667	1.4	0.190423	0.199977
0.666667	0.0533333	0.54692	0.550116		0.666667	0.106667	0.749892	0.754702		0.666667	1.6	1.21971e-58	1.43373e-58		0.666667	0.0533333	0.57696	0.580591		0.666667	0.106667	0.933541	0.936447		0.666667	1.6	0.110723	0.114576		0.666667	0.0533333	0.581507	0.585166		0.666667	0.106667	0.936575	0.939392		0.666667	1.6	0.116062	0.119996
0.666667	0.06	7.9444e-05	8.05374e-05		0.666667	0.12	0.0638175	0.0654666		0.666667	1.8	1.21176e-94	1.43124e-94		0.666667	0.06	0.0223698	0.0223889		0.666667	0.12	0.285785	0.289044		0.666667	1.8	0.0484987	0.0493817		0.666667	0.06	0.0267435	0.0267625		0.666667	0.12	0.291096	0.294402		0.666667	1.8	0.0536782	0.0545854
0.666667	0.0666667	7.35149e-11	7.45834e-11		0.666667	0.133333	5.71421e-11	5.88035e-11		0.666667	2	2.4683e-126	2.92775e-126		0.666667	0.0666667	0.00657304	0.00657613		0.666667	0.133333	0.0242142	0.0242599		0.666667	2	0.0105369	0.0106079		0.666667	0.0666667	0.0107192	0.0107225		0.666667	0.133333	0.0286257	0.0286713		0.666667	2	0.0150824	0.0151574
0.666667	0.0733333	4.0039e-17	4.06515e-17		0.666667	0.146667	5.45384e-22	5.62008e-22		0.666667	2.2	2.0208e-154	2.40598e-154		0.666667	0.0733333	0.00289552	0.00289664		0.666667	0.146667	0.00795703	0.00796543		0.666667	2.2	0.00292753	0.00294028		0.666667	0.0733333	0.0066533	0.00665463		0.666667	0.146667	0.0121798	0.0121885		0.666667	2.2	0.00677554	0.00679101
0.666667	0.08	2.07834e-23	2.11171e-23		0.666667	0.16	4.65204e-33	4.80026e-33		0.666667	2.4	1.76769e-179	2.1117e-179		0.666667	0.08	0.00145711	0.00145764		0.666667	0.16	0.0037668	0.00377		0.666667	2.4	0.00109725	0.00110142		0.666667	0.08	0.00482788	0.00482861		0.666667	0.16	0.0076654	0.00766903		0.666667	2.4	0.0043534	0.00435988
0.666667	0.0866667	1.14897e-29	1.16827e-29		0.666667	0.173333	5.15226e-44	5.32343e-44		0.666667	2.6	5.69229e-202	6.82065e-202		0.666667	0.0866667	0.000779637	0.000779915		0.666667	0.173333	0.00203905	0.00204063		0.666667	2.6	0.000479571	0.000481317		0.666667	0.0866667	0.00379518	0.00379565		0.666667	0.173333	0.00560417	0.00560619		0.666667	2.6	0.00326841	0.00327212
0.666667	0.0933333	7.03039e-36	7.15377e-36		0.666667	0.186667	8.2174e-55	8.50139e-55		0.666667	2.8	2.85034e-222	3.42469e-222		0.666667	0.0933333	0.000431332	0.000431487		0.666667	0.186667	0.00118009	0.00118097		0.666667	2.8	0.000231716	0.000232549		0.666667	0.0933333	0.00313194	0.00313227		0.666667	0.186667	0.00443114	0.00443245		0.666667	2.8	0.00266258	0.00266507
0.666667	0.1	4.83858e-42	4.92705e-42		0.666667	0.2	1.95526e-65	2.02541e-65		0.666667	3	1.09879e-240	1.32348e-240		0.666667	0.1	0.000243593	0.000243683		0.666667	0.2	0.000710421	0.000710948		0.666667	3	0.000120842	0.000121276		0.666667	0.1	0.0026703	0.00267055		0.666667	0.2	0.00367586	0.00367679		0.666667	3	0.00227821	0.00228005
0.733333	0	1	1		0.733333	0	1	1		0.733333	0	1	1		0.733333	0	1	1		0.733333	0	1	1		0.733333	0	1	1		0.733333	0	1	1		0.733333	0	1	1		0.733333	0	1	1
0.733333	0.00666667	1	1		0.733333	0.0133333	1	1		0.733333	0.2	1	1		0.733333	0.00666667	1	1		0.733333	0.0133333	1	1		0.733333	0.2	1	1		0.733333	0.00666667	1	1		0.733333	0.0133333	1	1		0.733333	0.2	1	1
0.733333	0.0133333	1	1		0.733333	0.0266667	1	1		0.733333	0.4	1	1		0.733333	0.0133333	1	1		0.733333	0.0266667	1	1		0.733333	0.4	1	1		0.733333	0.0133333	1	1		0.733333	0.0266667	1	1		0.733333	0.4	1	1
0.733333	0.02	1	1		0.733333	0.04	1	1		0.733333	0.6	0.60414	0.640304		0.733333	0.02	1	1		0.733333	0.04	1	1		0.733333	0.6	0.842637	0.87451		0.733333	0.02	1	1		0.733333	0.04	1	1		0.733333	0.6	0.847468	0.878896
0.733333	0.0266667	1	1		0.733333	0.0533333	1	1		0.733333	0.8	0.298153	0.335181		0.733333	0.0266667	1	1		0.733333	0.0533333	1	1		0.733333	0.8	0.537215	0.584537		0.733333	0.0266667	1	1		0.733333	0.0533333	1	1		0.733333	0.8	0.541944	0.589673
0.733333	0.0333333	1	1		0.733333	0.0666667	1	1		0.733333	1	0.122775	0.143892		0.733333	0.0333333	1	1		0.733333	0.0666667	1	1		0.733333	1	0.360767	0.393404		0.733333	0.0333333	1	1		0.733333	0.0666667	1	1		0.733333	1	0.365618	0.398651
0.733333	0.04	1	1		0.733333	0.08	1	1		0.733333	1.2	0.0100617	0.0121605		0.733333	0.04	1	1		0.733333	0.08	1	1		0.733333	1.2	0.242731	0.261286		0.733333	0.04	1	1		0.733333	0.08	1	1		0.733333	1.2	0.247684	0.266494
0.733333	0.0466667	1	1		0.733333	0.0933333	1	1		0.733333	1.4	1.80702e-46	2.2062e-46		0.733333	0.0466667	1	1		0.733333	0.0933333	1	1		0.733333	1.4	0.156787	0.165802		0.733333	0.0466667	1	1		0.733333	0.0933333	1	1		0.733333	1.4	0.161793	0.170942
0.733333	0.0533333	0.580669	0.584663		0.733333	0.106667	0.778878	0.784485		0.733333	1.6	6.2314e-90	7.66214e-90		0.733333	0.0533333	0.565238	0.569803		0.733333	0.106667	0.996871	0.997067		0.733333	1.6	0.0907597	0.094201		0.733333	0.0533333	0.569921	0.574522		0.733333	0.106667	0.997689	0.997835		0.733333	1.6	0.0957826	0.0992805
0.733333	0.06	6.01529e-05	6.12086e-05		0.733333	0.12	0.0358978	0.0371189		0.733333	1.8	5.96063e-128	7.37479e-128		0.733333	0.06	0.0221226	0.0221465		0.733333	0.12	0.254025	0.257469		0.733333	1.8	0.0382521	0.0389922		0.733333	0.06	0.0264963	0.0265201		0.733333	0.12	0.258908	0.262396		0.733333	1.8	0.0432527	0.0440111
0.733333	0.0666667	4.83568e-11	4.92531e-11		0.733333	0.133333	8.48282e-12	8.79801e-12		0.733333	2	1.92281e-161	2.39204e-161		0.733333	0.0666667	0.00654818	0.0065521		0.733333	0.133333	0.0235618	0.0236173		0.733333	2	0.00894676	0.00901777		0.733333	0.0666667	0.0106931	0.0106973		0.733333	0.133333	0.0279718	0.0280273		0.733333	2	0.0134299	0.0135059
0.733333	0.0733333	2.39988e-17	2.4467e-17		0.733333	0.146667	5.93381e-23	6.16499e-23		0.733333	2.2	3.69208e-191	4.61545e-191		0.733333	0.0733333	0.00288853	0.00288995		0.733333	0.146667	0.00787531	0.00788585		0.733333	2.2	0.00264649	0.00266086		0.733333	0.0733333	0.00664523	0.00664692		0.733333	0.146667	0.0120951	0.0121061		0.733333	2.2	0.0064494	0.00646726
0.733333	0.08	1.14954e-23	1.17308e-23		0.733333	0.16	3.88014e-34	4.03819e-34		0.733333	2.4	1.05671e-217	1.32674e-217		0.733333	0.08	0.0014543	0.00145497		0.733333	0.16	0.00374242	0.00374646		0.733333	2.4	0.00101264	0.00101751		0.733333	0.08	0.00482414	0.00482508		0.733333	0.16	0.00763826	0.00764285		0.733333	2.4	0.00423199	0.0042398
0.733333	0.0866667	5.88926e-30	6.01552e-30		0.733333	0.173333	3.33237e-45	3.47393e-45		0.733333	2.6	1.48617e-241	1.87326e-241		0.733333	0.0866667	0.000778299	0.000778651		0.733333	0.173333	0.00202881	0.00203081		0.733333	2.6	0.0004465	0.000448564		0.733333	0.0866667	0.00379305	0.00379366		0.733333	0.173333	0.00559153	0.00559409		0.733333	2.6	0.00320593	0.00321046
0.733333	0.0933333	3.34349e-36	3.41835e-36		0.733333	0.186667	4.13388e-56	4.3166e-56		0.733333	2.8	4.18738e-263	5.29671e-263		0.733333	0.0933333	0.000430635	0.000430832		0.733333	0.186667	0.00117498	0.0011761		0.733333	2.8	0.000216713	0.000217703		0.733333	0.0933333	0.00313057	0.003131		0.733333	0.186667	0.00442395	0.00442561		0.733333	2.8	0.00262405	0.00262712
0.733333	0.1	2.1347e-42	2.1845e-42		0.733333	0.2	7.64937e-67	8.00042e-67		0.733333	3	1.13616e-282	1.44179e-282		0.733333	0.1	0.00024321	0.000243324		0.733333	0.2	0.000707609	0.000708278		0.733333	3	0.000113314	0.000113832		0.733333	0.1	0.00266934	0.00266966		0.733333	0.2	0.00367123	0.00367242		0.733333	3	0.00225163	0.00225391
0.8	0	1	1		0.8	0	1	1		0.8	0	1	1		0.8	0	1	1		0.8	0	1	1		0.8	0	1	1		0.8	0	1	1		0.8	0	1	1		0.8	0	1	1
0.8	0.00666667	1	1		0.8	0.0133333	1	1		0.8	0.2	1	1		0.8	0.00666667	1	1		0.8	0.0133333	1	1		0.8	0.2	1	1		0.8	0.00666667	1	1		0.8	0.0133333	1	1		0.8	0.2	1	1
0.8	0.0133333	1	1		0.8	0.0266667	1	1		0.8	0.4	1	1		0.8	0.0133333	1	1		0.8	0.0266667	1	1		0.8	0.4	1	1		0.8	0.0133333	1	1		0.8	0.0266667	1	1		0.8	0.4	1	1
0.8	0.02	1	1		0.8	0.04	1	1		0.8	0.6	0.61226	0.654407		0.8	0.02	1	1		0.8	0.04	1	1		0.8	0.6	0.898087	0.924557		0.8	0.02	1	1		0.8	0.04	1	1		0.8	0.6	0.905637	0.930655
0.8	0.0266667	1	1		0.8	0.0533333	1	1		0.8	0.8	0.278805	0.321195		0.8	0.0266667	1	1		0.8	0.0533333	1	1		0.8	0.8	0.51735	0.57197		0.8	0.0266667	1	1		0.8	0.0533333	1	1		0.8	0.8	0.522173	0.577297
0.8	0.0333333	1	1		0.8	0.0666667	1	1		0.8	1	0.0903136	0.109686		0.8	0.0333333	1	1		0.8	0.0666667	1	1		0.8	1	0.331901	0.366433		0.8	0.0333333	1	1		0.8	0.0666667	1	1		0.8	1	0.336497	0.371424
0.8	0.04	1	1		0.8	0.08	1	1		0.8	1.2	8.19204e-19	1.02715e-18		0.8	0.04	1	1		0.8	0.08	1	1		0.8	1.2	0.217113	0.235428		0.8	0.04	1	1		0.8	0.08	1	1		0.8	1.2	0.221782	0.240314
0.8	0.0466667	1	1		0.8	0.0933333	1	1		0.8	1.4	7.08572e-71	8.97137e-71		0.8	0.0466667	1	1		0.8	0.0933333	1	1		0.8	1.4	0.137365	0.145813		0.8	0.0466667	1	1		0.8	0.0933333	1	1		0.8	1.4	0.142139	0.15069
0.8	0.0533333	0.614099	0.618677		0.8	0.106667	0.812895	0.818713		0.8	1.6	2.99315e-116	3.82181e-116		0.8	0.0533333	0.556203	0.561526		0.8	0.106667	0.999989	0.99999		0.8	1.6	0.0780833	0.0811819		0.8	0.0533333	0.561023	0.56639		0.8	0.106667	0.999993	0.999994		0.8	1.6	0.0829516	0.0860923
0.8	0.06	4.78687e-05	4.88604e-05		0.8	0.12	0.0187321	0.0194992		0.8	1.8	5.93404e-156	7.63306e-156		0.8	0.06	0.0219289	0.0219566		0.8	0.12	0.23008	0.233536		0.8	1.8	0.0322224	0.0328701		0.8	0.06	0.0263027	0.0263304		0.8	0.12	0.234635	0.238126		0.8	1.8	0.0371448	0.0378086
0.8	0.0666667	3.41706e-11	3.49183e-11		0.8	0.133333	1.73442e-12	1.81064e-12		0.8	2	5.82164e-191	7.53744e-191		0.8	0.0666667	0.00652815	0.00653274		0.8	0.133333	0.0230648	0.023128		0.8	2	0.00795243	0.00802307		0.8	0.0666667	0.0106721	0.010677		0.8	0.133333	0.027474	0.0275371		0.8	2	0.0123934	0.0124697
0.8	0.0733333	1.56843e-17	1.60456e-17		0.8	0.146667	9.37397e-24	9.80593e-24		0.8	2.2	4.68256e-222	6.09786e-222		0.8	0.0733333	0.00288283	0.00288451		0.8	0.146667	0.00781045	0.00782273		0.8	2.2	0.00244941	0.00246486		0.8	0.0733333	0.00663867	0.00664065		0.8	0.146667	0.0120279	0.0120407		0.8	2.2	0.00621783	0.0062374
0.8	0.08	7.02406e-24	7.1939e-24		0.8	0.16	4.90859e-35	5.14513e-35		0.8	2.4	7.39902e-250	9.68543e-250		0.8	0.08	0.001452	0.00145279		0.8	0.16	0.00372283	0.00372756		0.8	2.4	0.000950678	0.00095604		0.8	0.08	0.0048211	0.00482219		0.8	0.16	0.00761646	0.00762184		0.8	2.4	0.00414148	0.00415029
0.8	0.0866667	3.37682e-30	3.4623e-30		0.8	0.173333	3.40863e-46	3.57996e-46		0.8	2.6	7.31257e-275	9.61703e-275		0.8	0.0866667	0.000777202	0.000777617		0.8	0.173333	0.00202054	0.00202288		0.8	2.6	0.000421792	0.000424085		0.8	0.0866667	0.00379132	0.00379203		0.8	0.173333	0.00558132	0.00558433		0.8	2.6	0.00315824	0.00316343
0.8	0.0933333	1.8009e-36	1.84852e-36		0.8	0.186667	3.42813e-57	3.60743e-57		0.8	2.8	1.7906e-297	2.36485e-297		0.8	0.0933333	0.000430062	0.000430294		0.8	0.186667	0.00117084	0.00117215		0.8	2.8	0.000205379	0.000206485		0.8	0.0933333	0.00312945	0.00312995		0.8	0.186667	0.00441812	0.00442008		0.8	2.8	0.00259425	0.00259778
0.8	0.1	1.08001e-42	1.10977e-42		0.8	0.2	5.14248e-68	5.4218e-68		0.8	3	0	0		0.8	0.1	0.000242895	0.000243029		0.8	0.2	0.000705324	0.000706109		0.8	3	0.000107588	0.000108168		0.8	0.1	0.00266855	0.00266893		0.8	0.2	0.00366747	0.00366887		0.8	3	0.00223089	0.00223353
0.866667	0	1	1		0.866667	0	1	1		0.866667	0	1	1		0.866667	0	1	1		0.866667	0	1	1		0.866667	0	1	1		0.866667	0	1	1		0.866667	0	1	1		0.866667	0	1	1
0.866667	0.00666667	1	1		0.866667	0.0133333	1	1		0.866667	0.2	1	1		0.866667	0.00666667	1	1		0.866667	0.0133333	1	1		0.866667	0.2	1	1		0.866667	0.00666667	1	1		0.866667	0.0133333	1	1		0.866667	0.2	1	1
0.866667	0.0133333	1	1		0.866667	0.0266667	1	1		0.866667	0.4	1	1		0.866667	0.0133333	1	1		0.866667	0.0266667	1	1		0.866667	0.4	1	1		0.866667	0.0133333	1	1		0.866667	0.0266667	1	1		0.866667	0.4	1	1
0.866667	0.02	1	1		0.866667	0.04	1	1		0.866667	0.6	0.62097	0.667919		0.866667	0.02	1	1		0.866667	0.04	1	1		0.866667	0.6	0.999978	0.999986		0.866667	0.02	1	1		0.866667	0.04	1	1		0.866667	0.6	1	1
0.866667	0.0266667	1	1		0.866667	0.0533333	1	1		0.866667	0.8	0.260199	0.306467		0.866667	0.0266667	1	1		0.866667	0.0533333	1	1		0.866667	0.8	0.497763	0.557842		0.866667	0.0266667	1	1		0.866667	0.0533333	1	1		0.866667	0.8	0.502589	0.56325
0.866667	0.0333333	1	1		0.866667	0.0666667	1	1		0.866667	1	0.0591196	0.0742137		0.866667	0.0333333	1	1		0.866667	0.0666667	1	1		0.866667	1	0.307754	0.342884		0.866667	0.0333333	1	1		0.866667	0.0666667	1	1		0.866667	1	0.312113	0.347608
0.866667	0.04	1	1		0.866667	0.08	1	1		0.866667	1.2	1.24399e-37	1.60651e-37		0.866667	0.04	1	1		0.866667	0.08	1	1		0.866667	1.2	0.197669	0.215395		0.866667	0.04	1	1		0.866667	0.08	1	1		0.866667	1.2	0.202142	0.220045
0.866667	0.0466667	1	1		0.866667	0.0933333	1	1		0.866667	1.4	1.17134e-91	1.52953e-91		0.866667	0.0466667	1	1		0.866667	0.0933333	1	1		0.866667	1.4	0.123536	0.131449		0.866667	0.0466667	1	1		0.866667	0.0933333	1	1		0.866667	1.4	0.128175	0.136167
0.866667	0.0533333	0.646076	0.651054		0.866667	0.106667	0.852813	0.858213		0.866667	1.6	1.23807e-138	1.63224e-138		0.866667	0.0533333	0.552378	0.558357		0.866667	0.106667	1	1		0.866667	1.6	0.0694623	0.0722975		0.866667	0.0533333	0.557543	0.563575		0.866667	0.106667	1	1		0.866667	1.6	0.0742506	0.0771191
0.866667	0.06	3.95603e-05	4.04862e-05		0.866667	0.12	0.00958475	0.0100331		0.866667	1.8	9.12338e-180	1.21295e-179		0.866667	0.06	0.0217736	0.0218045		0.866667	0.12	0.211988	0.215391		0.866667	1.8	0.0282946	0.0288793		0.866667	0.06	0.0261476	0.0261784		0.866667	0.12	0.216311	0.219743		0.866667	1.8	0.0331765	0.0337764
0.866667	0.0666667	2.5506e-11	2.61366e-11		0.866667	0.133333	4.53928e-13	4.76495e-13		0.866667	2	4.5614e-216	6.10945e-216		0.866667	0.0666667	0.00651168	0.00651685		0.866667	0.133333	0.0226744	0.0227437		0.866667	2	0.00726852	0.0073387		0.866667	0.0666667	0.0106549	0.0106604		0.866667	0.133333	0.0270832	0.0271525		0.866667	2	0.0116778	0.0117543
0.866667	0.0733333	1.09534e-17	1.12385e-17		0.866667	0.146667	1.97237e-24	2.07522e-24		0.866667	2.2	2.44611e-248	3.29794e-248		0.866667	0.0733333	0.00287812	0.00288		0.866667	0.146667	0.00775783	0.00777155		0.866667	2.2	0.00230307	0.00231928		0.866667	0.0733333	0.00663323	0.00663547		0.866667	0.146667	0.0119733	0.0119877		0.866667	2.2	0.00604403	0.00606491
0.866667	0.08	4.63296e-24	4.75954e-24		0.866667	0.16	8.5532e-36	9.01966e-36		0.866667	2.4	3.25415e-277	4.41332e-277		0.866667	0.08	0.00145009	0.00145098		0.866667	0.16	0.00370677	0.00371208		0.866667	2.4	0.000903242	0.000908967		0.866667	0.08	0.00481856	0.0048198		0.866667	0.16	0.00759859	0.00760463		0.866667	2.4	0.00407115	0.00408076
0.866667	0.0866667	2.11036e-30	2.17073e-30		0.866667	0.173333	4.96002e-47	5.2422e-47		0.866667	2.6	3.32234e-303	4.52979e-303		0.866667	0.0866667	0.000776288	0.000776755		0.866667	0.173333	0.00201372	0.00201636		0.866667	2.6	0.000402602	0.000405069		0.866667	0.0866667	0.00378987	0.00379067		0.866667	0.173333	0.00557291	0.00557629		0.866667	2.6	0.00312054	0.00312626
0.866667	0.0933333	1.06741e-36	1.0993e-36		0.866667	0.186667	4.17562e-58	4.42286e-58		0.866667	2.8	0	0		0.866667	0.0933333	0.000429584	0.000429846		0.866667	0.186667	0.00116742	0.00116889		0.866667	2.8	0.000196507	0.000197701		0.866667	0.0933333	0.00312851	0.00312908		0.866667	0.186667	0.0044133	0.00441551		0.866667	2.8	0.00257045	0.00257437
0.866667	0.1	6.07057e-43	6.25964e-43		0.866667	0.2	5.24337e-69	5.56581e-69		0.866667	3	0	0		0.866667	0.1	0.000242631	0.000242782		0.866667	0.2	0.000703431	0.000704315		0.866667	3	0.000103084	0.00010371		0.866667	0.1	0.0026679	0.00266833		0.866667	0.2	0.00366436	0.00366593		0.866667	3	0.00221422	0.00221716
0.933333	0	1	1		0.933333	0	1	1		0.933333	0	1	1		0.933333	0	1	1		0.933333	0	1	1		0.933333	0	1	1		0.933333	0	1	1		0.933333	0	1	1		0.933333	0	1	1
0.933333	0.00666667	1	1		0.933333	0.0133333	1	1		0.933333	0.2	1	1		0.933333	0.00666667	1	1		0.933333	0.0133333	1	1		0.933333	0.2	1	1		0.933333	0.00666667	1	1		0.933333	0.0133333	1	1		0.933333	0.2	1	1
0.933333	0.0133333	1	1		0.933333	0.0266667	1	1		0.933333	0.4	1	1		0.933333	0.0133333	1	1		0.933333	0.0266667	1	1		0.933333	0.4	1	1		0.933333	0.0133333	1	1		0.933333	0.0266667	1	1		0.933333	0.4	1	1
0.933333	0.02	1	1		0.933333	0.04	1	1		0.933333	0.6	0.630157	0.680954		0.933333	0.02	1	1		0.933333	0.04	1	1		0.933333	0.6	1	1		0.933333	0.02	1	1		0.933333	0.04	1	1		0.933333	0.6	1	1
0.933333	0.0266667	1	1		0.933333	0.0533333	1	1		0.933333	0.8	0.24221	0.291123		0.933333	0.0266667	1	1		0.933333	0.0533333	1	1		0.933333	0.8	0.478732	0.542758		0.933333	0.0266667	1	1		0.933333	0.0533333	1	1		0.933333	0.8	0.483472	0.548137
0.933333	0.0333333	1	1		0.933333	0.0666667	1	1		0.933333	1	0.0290509	0.0376158		0.933333	0.0333333	1	1		0.933333	0.0666667	1	1		0.933333	1	0.287771	0.322792		0.933333	0.0333333	1	1		0.933333	0.0666667	1	1		0.933333	1	0.291931	0.327278
0.933333	0.04	1	1		0.933333	0.08	1	1		0.933333	1.2	6.4591e-54	8.55555e-54		0.933333	0.04	1	1		0.933333	0.08	1	1		0.933333	1.2	0.182695	0.199756		0.933333	0.04	1	1		0.933333	0.08	1	1		0.933333	1.2	0.187035	0.204239
0.933333	0.0466667	1	1		0.933333	0.0933333	1	1		0.933333	1.4	1.58784e-109	2.12904e-109		0.933333	0.0466667	1	1		0.933333	0.0933333	1	1		0.933333	1.4	0.11332	0.120775		0.933333	0.0466667	1	1		0.933333	0.0933333	1	1		0.933333	1.4	0.117877	0.125395
0.933333	0.0533333	0.675877	0.681105		0.933333	0.106667	0.895359	0.899766		0.933333	1.6	7.18644e-158	9.73837e-158		0.933333	0.0533333	0.558164	0.564776		0.933333	0.106667	1	1		0.933333	1.6	0.0632663	0.0658987		0.933333	0.0533333	0.564426	0.571105		0.933333	0.106667	1	1		0.933333	1.6	0.0680107	0.0706711
0.933333	0.06	3.36674e-05	3.45331e-05		0.933333	0.12	0.00501894	0.0052784		0.933333	1.8	3.13397e-200	4.28638e-200		0.933333	0.06	0.0216468	0.0216804		0.933333	0.12	0.198108	0.201441		0.933333	1.8	0.0255474	0.026087		0.933333	0.06	0.0260209	0.0260544		0.933333	0.12	0.202273	0.205628		0.933333	1.8	0.0304051	0.0309597
0.933333	0.0666667	1.98718e-11	2.04116e-11		0.933333	0.133333	1.44251e-13	1.5214e-13		0.933333	2	1.21107e-237	1.67001e-237		0.933333	0.0666667	0.00649793	0.00650359		0.933333	0.133333	0.0223604	0.0224347		0.933333	2	0.00676798	0.00683769		0.933333	0.0666667	0.0106405	0.0106465		0.933333	0.133333	0.026769	0.0268433		0.933333	2	0.0111521	0.0112288
0.933333	0.0733333	8.0577e-18	8.28814e-18		0.933333	0.146667	5.19703e-25	5.49518e-25		0.933333	2.2	6.31381e-271	8.77002e-271		0.933333	0.0733333	0.00287416	0.00287622		0.933333	0.146667	0.00771437	0.00772931		0.933333	2.2	0.00218992	0.00220669		0.933333	0.0733333	0.00662866	0.00663112		0.933333	0.146667	0.0119283	0.0119439		0.933333	2.2	0.00590844	0.00593034
0.933333	0.08	3.24478e-24	3.3422e-24		0.933333	0.16	1.91643e-36	2.03143e-36		0.933333	2.4	9.97203e-301	1.39419e-300		0.933333	0.08	0.00144848	0.00144945		0.933333	0.16	0.0036934	0.00369921		0.933333	2.4	0.000865733	0.000871737		0.933333	0.08	0.00481642	0.00481778		0.933333	0.16	0.00758371	0.00759032		0.933333	2.4	0.00401484	0.0040251
0.933333	0.0866667	1.41116e-30	1.45552e-30		0.933333	0.173333	9.51976e-48	1.01158e-47		0.933333	2.6	0	0		0.933333	0.0866667	0.000775515	0.000776028		0.933333	0.173333	0.00200802	0.00201091		0.933333	2.6	0.000387268	0.000389869		0.933333	0.0866667	0.00378865	0.00378952		0.933333	0.173333	0.00556588	0.00556958		0.933333	2.6	0.00308997	0.00309612
0.933333	0.0933333	6.82033e-37	7.04431e-37		0.933333	0.186667	6.87976e-59	7.3281e-59		0.933333	2.8	0	0		0.933333	0.0933333	0.00042918	0.000429467		0.933333	0.186667	0.00116455	0.00116617		0.933333	2.8	0.000189377	0.000190638		0.933333	0.0933333	0.00312772	0.00312834		0.933333	0.186667	0.00440927	0.00441169		0.933333	2.8	0.00255101	0.00255525
0.933333	0.1	3.70637e-43	3.83324e-43		0.933333	0.2	7.4167e-70	7.91873e-70		0.933333	3	0	0		0.933333	0.1	0.000242408	0.000242574		0.933333	0.2	0.000701844	0.000702812		0.933333	3	9.94513e-05	0.000100114		0.933333	0.1	0.00266734	0.00266781		0.933333	0.2	0.00366175	0.00366348		0.933333	3	0.00220054	0.00220373
